# Supplementary material for: The Pattern of Copper Release in Copper‐Based Nanoparticles Regulates Tumor Proliferation and Invasiveness in 3D Culture Models
Source: Small Sci. 2024 Aug 27;4(12):2400206. doi: 10.1002/smsc.202400206 (PMC11935094; doi:10.1002/smsc.202400206)
Supplement: Supplementary file 1 — Supplementary Material [file SMSC-4-2400206-s001.zip]

Archive with 14 entries (14 files):
- smsc.202400206-sup-0001-suppdata-S1.pdf
- smsc.202400206-sup-0002-suppdata-S2.avi
- smsc.202400206-sup-0003-suppdata-S3.avi
- smsc.202400206-sup-0004-suppdata-S4.avi
- smsc.202400206-sup-0005-suppdata-S5.avi
- smsc.202400206-sup-0006-suppdata-S6.avi
- smsc.202400206-sup-0007-suppdata-S7.avi
- smsc.202400206-sup-0008-suppdata-S8.avi
- smsc.202400206-sup-0009-suppdata-S9.avi
- smsc.202400206-sup-0010-suppdata-S10.avi
- smsc.202400206-sup-0011-suppdata-S11.avi
- smsc.202400206-sup-0012-suppdata-S12.avi
- smsc.202400206-sup-0013-suppdata-S13.avi
- smsc.202400206-sup-0014-suppdata-S14.avi
